# Supplementary material for: Beyond vision: Exploring the impact of visual perception on participation in children with autism spectrum disorder
Source: PLoS One. 2025 Aug 29;20(8):e0330457. doi: 10.1371/journal.pone.0330457 (PMC12396708; doi:10.1371/journal.pone.0330457)
Supplement: S1 Data — (XLSX) [file pone.0330457.s001.xlsx]

## Sheet: Sayfa1
11.00	7.00	7.00	3.00	1.00	2.00	4.00	1.00	1.00	49.00	21.00	6.00	18.00	4.00	27.00
27.00	10.00	10.00	3.00	4.00	2.00	3.00	1.00	1.00	47.00	21.00	5.00	15.00	6.00	18.00
7.00	7.00	7.00	3.00	1.00	3.00	4.00	2.00	1.00	65.00	22.00	14.00	18.00	11.00	28.00
10.00	10.00	10.00	3.00	4.00	3.00	4.00	1.00	1.00	67.00	21.00	13.00	18.00	15.00	42.00
24.00	7.00	7.00	3.00	1.00	2.00	3.00	1.00	1.00	52.00	21.00	10.00	17.00	4.00	32.00
36.00	8.00	8.00	3.00	2.00	3.00	1.00	2.00	2.00	60.00	19.00	12.00	14.00	15.00	38.00
1.00	8.00	8.00	2.00	2.00	2.00	3.00	1.00	1.00	61.00	28.00	7.00	21.00	5.00	23.00
8.00	7.00	7.00	2.00	1.00	2.00	4.00	1.00	1.00	51.00	17.00	13.00	14.00	7.00	21.00
12.00	8.00	8.00	2.00	2.00	1.00	1.00	2.00	1.00	57.00	20.00	13.00	15.00	9.00	29.00
14.00	7.00	7.00	2.00	1.00	2.00	2.00	2.00	1.00	54.00	18.00	12.00	14.00	10.00	24.00
15.00	8.00	8.00	2.00	1.00	1.00	2.00	2.00	2.00	49.00	19.00	11.00	14.00	5.00	31.00
16.00	9.00	9.00	2.00	3.00	2.00	2.00	2.00	1.00	41.00	18.00	7.00	14.00	2.00	31.00
21.00	8.00	8.00	2.00	2.00	3.00	4.00	2.00	1.00	52.00	23.00	6.00	16.00	7.00	21.00
28.00	10.00	10.00	2.00	4.00	2.00	2.00	1.00	3.00	53.00	21.00	8.00	13.00	11.00	28.00
31.00	10.00	10.00	2.00	4.00	2.00	3.00	2.00	1.00	52.00	20.00	8.00	16.00	8.00	25.00
32.00	8.00	8.00	2.00	2.00	2.00	2.00	1.00	1.00	48.00	21.00	7.00	15.00	5.00	23.00
41.00	8.00	8.00	2.00	2.00	3.00	1.00	2.00	3.00	44.00	21.00	6.00	9.00	8.00	19.00
49.00	9.00	9.00	2.00	2.00	2.00	1.00	2.00	2.00	53.00	16.00	12.00	14.00	11.00	23.00
57.00	7.00	7.00	2.00	1.00	3.00	2.00	2.00	1.00	65.00	20.00	11.00	18.00	16.00	41.00
2.00	9.00	9.00	1.00	2.00	2.00	4.00	1.00	1.00	64.00	22.00	14.00	20.00	8.00	24.00
4.00	8.00	8.00	1.00	2.00	1.00	2.00	1.00	1.00	49.00	22.00	9.00	13.00	5.00	18.00
5.00	8.00	8.00	1.00	2.00	2.00	3.00	2.00	1.00	44.00	21.00	9.00	11.00	3.00	34.00
6.00	8.00	8.00	1.00	2.00	3.00	4.00	1.00	1.00	59.00	21.00	15.00	17.00	6.00	28.00
9.00	9.00	9.00	1.00	3.00	3.00	4.00	1.00	1.00	63.00	24.00	12.00	19.00	8.00	23.00
13.00	7.00	7.00	1.00	1.00	2.00	2.00	2.00	1.00	63.00	22.00	14.00	19.00	8.00	39.00
17.00	7.00	7.00	1.00	1.00	2.00	3.00	2.00	1.00	63.00	21.00	15.00	18.00	9.00	38.00
20.00	8.00	8.00	1.00	2.00	3.00	4.00	1.00	1.00	68.00	22.00	13.00	20.00	13.00	38.00
23.00	8.00	8.00	1.00	2.00	2.00	2.00	1.00	3.00	53.00	20.00	10.00	16.00	7.00	23.00
29.00	8.00	8.00	1.00	1.00	1.00	2.00	2.00	1.00	50.00	21.00	10.00	15.00	4.00	19.00
30.00	7.00	7.00	1.00	1.00	2.00	2.00	2.00	1.00	52.00	22.00	9.00	14.00	7.00	32.00
34.00	10.00	10.00	1.00	3.00	2.00	3.00	2.00	1.00	53.00	16.00	11.00	14.00	12.00	29.00
39.00	8.00	8.00	1.00	2.00	3.00	3.00	2.00	1.00	53.00	14.00	12.00	13.00	14.00	30.00
43.00	10.00	10.00	1.00	4.00	2.00	2.00	2.00	3.00	45.00	17.00	11.00	8.00	9.00	19.00
45.00	8.00	8.00	1.00	2.00	2.00	2.00	1.00	1.00	54.00	20.00	11.00	9.00	14.00	23.00
50.00	7.00	7.00	1.00	1.00	3.00	1.00	2.00	3.00	47.00	14.00	13.00	12.00	8.00	19.00
51.00	10.00	10.00	1.00	4.00	3.00	1.00	2.00	1.00	58.00	20.00	10.00	16.00	12.00	22.00
52.00	8.00	8.00	1.00	2.00	2.00	4.00	1.00	1.00	52.00	18.00	11.00	9.00	14.00	24.00
55.00	9.00	9.00	1.00	3.00	2.00	2.00	1.00	1.00	60.00	22.00	12.00	11.00	15.00	36.00
56.00	9.00	9.00	1.00	3.00	2.00	3.00	1.00	3.00	54.00	19.00	7.00	17.00	11.00	20.00
58.00	7.00	7.00	1.00	1.00	1.00	2.00	1.00	1.00	46.00	16.00	6.00	14.00	10.00	18.00
61.00	8.00	8.00	1.00	2.00	2.00	3.00	1.00	1.00	64.00	21.00	13.00	16.00	14.00	41.00
3.00	7.00	7.00	.00	3.00	3.00	4.00	2.00	1.00	43.00	21.00	5.00	12.00	5.00	30.00
18.00	9.00	9.00	.00	3.00	1.00	2.00	2.00	2.00	42.00	16.00	6.00	15.00	5.00	19.00
19.00	8.00	8.00	.00	2.00	3.00	4.00	2.00	1.00	60.00	24.00	9.00	17.00	10.00	34.00
22.00	7.00	7.00	.00	1.00	3.00	4.00	2.00	1.00	54.00	23.00	6.00	15.00	10.00	26.00
25.00	8.00	8.00	.00	2.00	2.00	2.00	2.00	1.00	55.00	23.00	10.00	15.00	7.00	26.00
26.00	7.00	7.00	.00	1.00	2.00	3.00	1.00	1.00	51.00	20.00	10.00	16.00	5.00	30.00
33.00	9.00	9.00	.00	3.00	1.00	4.00	1.00	2.00	51.00	20.00	11.00	12.00	8.00	26.00
35.00	7.00	7.00	.00	1.00	2.00	1.00	1.00	3.00	48.00	13.00	9.00	12.00	14.00	27.00
37.00	10.00	10.00	.00	2.00	2.00	3.00	2.00	3.00	46.00	18.00	4.00	13.00	11.00	22.00
38.00	9.00	9.00	.00	3.00	3.00	3.00	1.00	3.00	49.00	16.00	10.00	11.00	12.00	21.00
40.00	8.00	8.00	.00	2.00	1.00	1.00	2.00	1.00	58.00	20.00	9.00	17.00	12.00	21.00
42.00	7.00	7.00	.00	1.00	2.00	3.00	2.00	1.00	46.00	18.00	8.00	15.00	5.00	18.00
44.00	7.00	7.00	.00	1.00	3.00	2.00	2.00	1.00	61.00	22.00	12.00	16.00	11.00	40.00
46.00	10.00	10.00	.00	3.00	2.00	1.00	2.00	2.00	63.00	22.00	12.00	15.00	14.00	33.00
47.00	9.00	9.00	.00	3.00	1.00	3.00	1.00	1.00	58.00	20.00	11.00	15.00	12.00	35.00
48.00	9.00	9.00	.00	2.00	1.00	2.00	2.00	2.00	60.00	22.00	9.00	14.00	15.00	38.00
53.00	7.00	7.00	.00	1.00	3.00	4.00	1.00	3.00	49.00	17.00	8.00	11.00	13.00	20.00
54.00	8.00	8.00	.00	2.00	2.00	2.00	2.00	1.00	65.00	21.00	14.00	17.00	16.00	41.00
59.00	10.00	10.00	.00	3.00	1.00	2.00	2.00	1.00	65.00	22.00	13.00	17.00	13.00	40.00
60.00	8.00	8.00	.00	2.00	2.00	2.00	2.00	1.00	53.00	17.00	8.00	15.00	13.00	22.00
